# Supplementary material for: 3-epi-Dammarenediol II 1.075 hydrate: a dammarane triterpene from the bark of Aglaia eximia
Source: Acta Crystallogr Sect E Struct Rep Online. 2012 Oct 10;68(Pt 11):o3089–90. doi: 10.1107/S1600536812040366 (PMC3515193; doi:10.1107/S1600536812040366)
Supplement: Supplementary file 1 [file e-68-o3089-sup1.cif]

##############################################################################
#                                                                            #
# This CIF contains the data in a paper accepted for publication in          #
# Acta Crystallographica Section E. It conforms to the requirements of       #
# Notes for Authors for Acta Crystallographica Section E, and has been       #
# peer reviewed under the auspices of the IUCr Commission on Journals.       #
#                                                                            #
# Full details of the Crystallographic Information File format               #
# are given in the paper "The Crystallographic Information File (CIF):       #
# a New Standard Archive File for Crystallography" by S. R. Hall, F. H.      #
# Allen and I. D. Brown [Acta Cryst. (1991), A47, 655-685].                  #
#                                                                            #
# The current version of the core CIF dictionary is obtainable from          #
# ftp://ftp.iucr.org/pub/cif_core.dic.                                       #
#                                                                            #
# Software is freely available for graphical display of the structure(s)     #
# in this CIF. For information consult the CIF software page                 #
# http://www.iucr.org/resources/cif/software.                                #
#                                                                            #
# This file may be used for bona fide research purposes within the           #
# scientific community so long as proper attribution is given to the journal # 
# article from which it was obtained.                                        #
#                                                                            #
##############################################################################
data_global
_audit_creation_method     'form.cif (version 2.0)'
_journal_data_validation_number     ?
_journal_date_recd_electronic     2009-08-29
_journal_date_accepted     2012-09-24
_journal_name_full     'Acta Crystallographica, Section E'
_journal_year     2012
_journal_volume     68
_journal_issue     11
_journal_page_first     o3089
_journal_page_last     o3090
_journal_paper_category     QO
_journal_paper_doi     10.1107/S1600536812040366
_journal_coeditor_code     BV2209
_publ_contact_author_name     'Prof. Fun Hoong-Kun'
_publ_contact_author_address
;
      X-ray Crystallography Unit
      School of Physics
      Universiti Sains Malaysia
      11800 USM, Penang
      MALAYSIA
;
_publ_contact_author_email     'hkfun@usm.my'
_publ_contact_author_fax     '6 04 6579150'
_publ_contact_author_phone     '6 04 6533652'
_publ_section_title
;
3-<i>epi</i>-Dammarenediol II 1.075 hydrate: a dammarane triterpene from the
bark of <i>Aglaia eximia</i>
;
_publ_section_title_footnote     .
loop_
    _publ_author_name
    _publ_author_footnote
    _publ_author_address
    'Hoong-Kun Fun'
;
      Thomson Reuters ResearcherID: A-3561-2009.
;
;     X-ray Crystallography Unit
      School of Physics
      Universiti Sains Malaysia
      11800 USM, Penang
      Malaysia
      Department of Pharmaceutical Chemistry
      College of Pharmacy
      King Saud University
      PO Box 2457
      Riyadh 11451
      Saudi Arabia
;
    'Suchada Chantrapromma'
;
      Thomson Reuters ResearcherID: A-5085-2009.
;
;     Crystal Materials Research Unit
      Department of Chemistry
      Faculty of Science
      Prince of Songkla University
      Hat-Yai, Songkhla 90112
      Thailand
;
    'Asep Supriadin' ?
;     Department of Chemistry
      Faculty of Mathematics and Natural Sciences
      Padjadjaran University
      Jatinangor 45363
      West Java
      Indonesia
;
    'Desi Harneti' ?
;     Department of Chemistry
      Faculty of Mathematics and Natural Sciences
      Padjadjaran University
      Jatinangor 45363
      West Java
      Indonesia
;
    'Unang Supratman' ?
;     Department of Chemistry
      Faculty of Mathematics and Natural Sciences
      Padjadjaran University
      Jatinangor 45363
      West Java
      Indonesia
;
data_I
_audit_creation_method     SHELXL-97
_chemical_name_systematic
;
3\a,20(<i>S</i>)-Dihydroxydammar-24-ene 1.075 hydrate
;
_chemical_name_common
;
3-<i>epi</i>-Dammarenediol II 1.075 hydrate
;
_chemical_formula_moiety     'C30 H52 O2, 1.075(H2 O)'
_chemical_formula_sum     'C30 H54.14 O3.07'
_chemical_formula_iupac     'C30 H52 O2, 1.075H2 O'
_chemical_formula_weight     463.99
_chemical_melting_point     ?
_symmetry_cell_setting     tetragonal
_symmetry_space_group_name_H-M     'P 42'
_symmetry_space_group_name_Hall     'P 4c'
loop_
    _symmetry_equiv_pos_as_xyz
    'x, y, z'
    '-x, -y, z'
    '-y, x, z+1/2'
    'y, -x, z+1/2'
_cell_length_a     19.9481(13)
_cell_length_b     19.9481(13)
_cell_length_c     7.3410(7)
_cell_angle_alpha     90.00
_cell_angle_beta     90.00
_cell_angle_gamma     90.00
_cell_volume     2921.2(5)
_cell_formula_units_Z     4
_cell_measurement_reflns_used     4543
_cell_measurement_theta_min     2.04
_cell_measurement_theta_max     29.99
_cell_measurement_temperature     100
_exptl_crystal_description     Needle
_exptl_crystal_colour     colourless
_exptl_crystal_size_max     0.39
_exptl_crystal_size_mid     0.11
_exptl_crystal_size_min     0.10
_exptl_crystal_density_diffrn     1.055
_exptl_crystal_density_meas     ?
_exptl_crystal_density_method     'not measured'
_exptl_crystal_F_000     1035
_exptl_absorpt_coefficient_mu     0.066
_exptl_absorpt_correction_type     multi-scan
_exptl_absorpt_process_details     '(SADABS; Bruker, 2009)'
_exptl_absorpt_correction_T_min     0.9747
_exptl_absorpt_correction_T_max     0.9935
_exptl_special_details
;
The crystal was placed in the cold stream of an Oxford Cryosystems Cobra
open-flow nitrogen cryostat (Cosier & Glazer, 1986) operating at 100.0(1) K.
;
_diffrn_ambient_temperature     100
_diffrn_radiation_type     'MoK\a'
_diffrn_radiation_wavelength     0.71073
_diffrn_radiation_source     'sealed tube'
_diffrn_radiation_monochromator     'graphite'
_diffrn_measurement_device_type     'Bruker APEX Duo CCD area-detector'
_diffrn_measurement_method     '\f and \w scans'
_diffrn_detector_area_resol_mean     ?
_diffrn_reflns_number     24864
_diffrn_reflns_av_R_equivalents     0.0635
_diffrn_reflns_av_sigmaI/netI     0.0473
_diffrn_reflns_theta_min     2.04
_diffrn_reflns_theta_max     29.99
_diffrn_reflns_theta_full     29.99
_diffrn_measured_fraction_theta_max     0.995
_diffrn_measured_fraction_theta_full     0.995
_diffrn_reflns_limit_h_min     -28
_diffrn_reflns_limit_h_max     27
_diffrn_reflns_limit_k_min     -22
_diffrn_reflns_limit_k_max     28
_diffrn_reflns_limit_l_min     -10
_diffrn_reflns_limit_l_max     10
_diffrn_standards_number     0
_diffrn_standards_interval_count     ?
_diffrn_standards_interval_time     ?
_diffrn_standards_decay_%     ?
_refine_special_details
;
 Refinement of F^2^ against ALL reflections.  The weighted R-factor wR and
 goodness of fit S are based on F^2^, conventional R-factors R are based
 on F, with F set to zero for negative F^2^. The threshold expression of
 F^2^ > 2sigma(F^2^) is used only for calculating R-factors(gt) etc. and is
 not relevant to the choice of reflections for refinement.  R-factors based
 on F^2^ are statistically about twice as large as those based on F, and R-
 factors based on ALL data will be even larger.
;
_reflns_number_total     4543
_reflns_number_gt     3887
_reflns_threshold_expression     'I>2\s(I)'
_refine_ls_structure_factor_coef     Fsqd
_refine_ls_matrix_type     full
_refine_ls_R_factor_all     0.0698
_refine_ls_R_factor_gt     0.0582
_refine_ls_wR_factor_gt     0.1502
_refine_ls_wR_factor_ref     0.1616
_refine_ls_goodness_of_fit_ref     1.073
_refine_ls_restrained_S_all     1.073
_refine_ls_number_reflns     4543
_refine_ls_number_parameters     332
_refine_ls_number_restraints     1
_refine_ls_hydrogen_treatment     constr
_refine_ls_weighting_scheme     calc
_refine_ls_weighting_details
         'calc w=1/[\s^2^(Fo^2^)+(0.1014P)^2^+0.4141P] where P=(Fo^2^+2Fc^2^)/3'
_atom_sites_solution_hydrogens     geom
_atom_sites_solution_primary     direct
_atom_sites_solution_secondary     difmap
_refine_ls_shift/su_max     0.000
_refine_ls_shift/su_mean     0.000
_refine_diff_density_max     0.715
_refine_diff_density_min     -0.477
_refine_ls_extinction_method     none
_refine_ls_extinction_coef     ?
_refine_ls_abs_structure_details     nd
_refine_ls_abs_structure_Flack     ?
loop_
    _atom_type_symbol
    _atom_type_description
    _atom_type_scat_dispersion_real
    _atom_type_scat_dispersion_imag
    _atom_type_scat_source
    'C' 'C' 0.0033 0.0016
                         'International Tables Vol C Tables 4.2.6.8 and 6.1.1.4'
    'H' 'H' 0.0000 0.0000
                         'International Tables Vol C Tables 4.2.6.8 and 6.1.1.4'
    'O' 'O' 0.0106 0.0060
                         'International Tables Vol C Tables 4.2.6.8 and 6.1.1.4'
_computing_data_collection     'APEX2 (Bruker, 2009)'
_computing_cell_refinement     'SAINT (Bruker, 2009)'
_computing_data_reduction     'SAINT (Bruker, 2009)'
_computing_structure_solution     'SHELXTL (Sheldrick, 2008)'
_computing_structure_refinement     'SHELXTL (Sheldrick, 2008)'
_computing_molecular_graphics     'SHELXTL (Sheldrick, 2008)'
_computing_publication_material
;
SHELXTL (Sheldrick, 2008) and PLATON (Spek, 2009)
;
loop_
    _atom_site_type_symbol
    _atom_site_label
    _atom_site_fract_x
    _atom_site_fract_y
    _atom_site_fract_z
    _atom_site_U_iso_or_equiv
    _atom_site_adp_type
    _atom_site_calc_flag
    _atom_site_refinement_flags
    _atom_site_occupancy
    _atom_site_symmetry_multiplicity
    _atom_site_disorder_assembly
    _atom_site_disorder_group
    O O1 0.40685(8) 0.04934(8) 0.2210(3) 0.0194(4) Uani d . 1 1 . .
    H H1O1 0.3988 0.0883 0.2587 0.023 Uiso d R 1 1 . .
    O O2 0.09002(8) 0.45212(8) 0.2073(3) 0.0202(4) Uani d . 1 1 . .
    H H1O2 0.0731 0.4721 0.2969 0.024 Uiso d R 1 1 . .
    C C1 0.30479(11) 0.12044(11) 0.0082(4) 0.0158(4) Uani d . 1 1 . .
    H H1A 0.2901 0.1373 -0.1122 0.019 Uiso calc R 1 1 . .
    H H1B 0.3454 0.1457 0.0439 0.019 Uiso calc R 1 1 . .
    C C2 0.32266(12) 0.04584(12) -0.0089(3) 0.0175(5) Uani d . 1 1 . .
    H H2A 0.2832 0.0208 -0.0543 0.021 Uiso calc R 1 1 . .
    H H2B 0.3593 0.0404 -0.0987 0.021 Uiso calc R 1 1 . .
    C C3 0.34456(12) 0.01670(11) 0.1731(4) 0.0160(4) Uani d . 1 1 . .
    H H3A 0.3534 -0.0323 0.1566 0.019 Uiso calc R 1 1 . .
    C C4 0.29152(12) 0.02521(11) 0.3236(4) 0.0155(4) Uani d . 1 1 . .
    C C5 0.27016(11) 0.10018(11) 0.3325(3) 0.0133(4) Uani d . 1 1 . .
    H H5A 0.3118 0.1245 0.3697 0.016 Uiso calc R 1 1 . .
    C C6 0.21933(12) 0.11581(11) 0.4842(4) 0.0164(4) Uani d . 1 1 . .
    H H6A 0.1741 0.1007 0.4466 0.020 Uiso calc R 1 1 . .
    H H6B 0.2319 0.0914 0.5965 0.020 Uiso calc R 1 1 . .
    C C7 0.21811(12) 0.19144(11) 0.5223(4) 0.0164(4) Uani d . 1 1 . .
    H H7A 0.2623 0.2051 0.5715 0.020 Uiso calc R 1 1 . .
    H H7B 0.1840 0.2007 0.6170 0.020 Uiso calc R 1 1 . .
    C C8 0.20235(11) 0.23448(11) 0.3524(3) 0.0135(4) Uani d . 1 1 . .
    C C9 0.24808(11) 0.21167(10) 0.1905(3) 0.0132(4) Uani d . 1 1 . .
    H H9A 0.2946 0.2217 0.2330 0.016 Uiso calc R 1 1 . .
    C C10 0.24882(11) 0.13407(11) 0.1492(3) 0.0137(4) Uani d . 1 1 . .
    C C11 0.23870(12) 0.25678(11) 0.0224(4) 0.0164(4) Uani d . 1 1 . .
    H H11A 0.1925 0.2511 -0.0247 0.020 Uiso calc R 1 1 . .
    H H11B 0.2702 0.2423 -0.0742 0.020 Uiso calc R 1 1 . .
    C C12 0.25087(12) 0.33151(11) 0.0648(4) 0.0167(4) Uani d . 1 1 . .
    H H12A 0.2982 0.3385 0.1008 0.020 Uiso calc R 1 1 . .
    H H12B 0.2418 0.3589 -0.0450 0.020 Uiso calc R 1 1 . .
    C C13 0.20444(11) 0.35310(11) 0.2196(3) 0.0142(4) Uani d . 1 1 . .
    H H13A 0.1576 0.3429 0.1800 0.017 Uiso calc R 1 1 . .
    C C14 0.21829(11) 0.31048(11) 0.3922(3) 0.0136(4) Uani d . 1 1 . .
    C C15 0.17269(12) 0.34658(12) 0.5301(4) 0.0185(5) Uani d . 1 1 . .
    H H15A 0.1845 0.3342 0.6567 0.022 Uiso calc R 1 1 . .
    H H15B 0.1249 0.3357 0.5083 0.022 Uiso calc R 1 1 . .
    C C16 0.18674(13) 0.42168(11) 0.4941(4) 0.0183(5) Uani d . 1 1 . .
    H H16A 0.2245 0.4376 0.5703 0.022 Uiso calc R 1 1 . .
    H H16B 0.1466 0.4490 0.5218 0.022 Uiso calc R 1 1 . .
    C C17 0.20495(12) 0.42675(11) 0.2870(4) 0.0156(4) Uani d . 1 1 . .
    H H17A 0.2518 0.4442 0.2769 0.019 Uiso calc R 1 1 . .
    C C18 0.12704(11) 0.22514(12) 0.3090(4) 0.0183(5) Uani d . 1 1 . .
    H H18A 0.1002 0.2512 0.3956 0.022 Uiso calc R 1 1 . .
    H H18B 0.1153 0.1776 0.3190 0.022 Uiso calc R 1 1 . .
    H H18C 0.1179 0.2408 0.1849 0.022 Uiso calc R 1 1 . .
    C C19 0.18212(12) 0.10878(12) 0.0669(4) 0.0185(5) Uani d . 1 1 . .
    H H19A 0.1909 0.0699 -0.0113 0.022 Uiso calc R 1 1 . .
    H H19B 0.1616 0.1446 -0.0054 0.022 Uiso calc R 1 1 . .
    H H19C 0.1516 0.0958 0.1654 0.022 Uiso calc R 1 1 . .
    C C20 0.15827(12) 0.47476(11) 0.1821(4) 0.0166(5) Uani d . 1 1 . .
    C C21 0.17162(13) 0.47347(13) -0.0233(4) 0.0217(5) Uani d . 1 1 . .
    H H21A 0.1578 0.4300 -0.0731 0.026 Uiso calc R 1 1 . .
    H H21B 0.2196 0.4803 -0.0458 0.026 Uiso calc R 1 1 . .
    H H21C 0.1460 0.5093 -0.0824 0.026 Uiso calc R 1 1 . .
    C C22 0.16225(13) 0.54729(12) 0.2552(4) 0.0219(5) Uani d . 1 1 A .
    H H22A 0.1308 0.5752 0.1838 0.026 Uiso calc R 1 1 . .
    H H22B 0.1462 0.5472 0.3828 0.026 Uiso calc R 1 1 . .
    C C23 0.23106(15) 0.58110(14) 0.2509(7) 0.0405(9) Uani d . 1 1 . .
    H H23A 0.2262 0.6298 0.2290 0.049 Uiso calc PR 0.505(14) 1 A 1
    H H23B 0.2590 0.5618 0.1526 0.049 Uiso calc PR 0.505(14) 1 A 1
    H H23C 0.2503 0.5715 0.1294 0.049 Uiso d PR 0.495(14) 1 A 2
    H H23D 0.2227 0.6300 0.2552 0.049 Uiso d PR 0.495(14) 1 A 2
    C C24 0.2660(5) 0.5675(4) 0.4513(17) 0.0405(9) Uani d P 0.505(14) 1 A 1
    H H24A 0.2382 0.5748 0.5545 0.049 Uiso calc PR 0.505(14) 1 A 1
    C C25 0.3285(5) 0.5474(5) 0.486(2) 0.053(3) Uani d P 0.505(14) 1 A 1
    C C26 0.3527(5) 0.5366(8) 0.680(2) 0.083(4) Uani d P 0.505(14) 1 A 1
    H H26A 0.3176 0.5503 0.7651 0.100 Uiso calc PR 0.505(14) 1 A 1
    H H26B 0.3931 0.5634 0.7008 0.100 Uiso calc PR 0.505(14) 1 A 1
    H H26C 0.3631 0.4890 0.6978 0.100 Uiso calc PR 0.505(14) 1 A 1
    C C27 0.3782(5) 0.5330(7) 0.339(2) 0.083(4) Uani d P 0.505(14) 1 A 1
    H H27A 0.3692 0.4886 0.2867 0.100 Uiso calc PR 0.505(14) 1 A 1
    H H27B 0.4237 0.5339 0.3894 0.100 Uiso calc PR 0.505(14) 1 A 1
    H H27C 0.3744 0.5670 0.2429 0.100 Uiso calc PR 0.505(14) 1 A 1
    C C24A 0.2789(4) 0.5695(4) 0.3779(19) 0.041(3) Uani d P 0.495(14) 1 A 2
    H H24B 0.2655 0.5767 0.5006 0.050 Uiso calc PR 0.495(14) 1 A 2
    C C25A 0.3409(4) 0.5498(5) 0.355(3) 0.073(5) Uani d P 0.495(14) 1 A 2
    C C26A 0.3867(5) 0.5364(7) 0.512(3) 0.111(6) Uani d P 0.495(14) 1 A 2
    H H26D 0.3610 0.5374 0.6262 0.133 Uiso calc PR 0.495(14) 1 A 2
    H H26E 0.4217 0.5708 0.5165 0.133 Uiso calc PR 0.495(14) 1 A 2
    H H26F 0.4074 0.4922 0.4977 0.133 Uiso calc PR 0.495(14) 1 A 2
    C C27A 0.3696(5) 0.5328(8) 0.159(3) 0.111(6) Uani d P 0.495(14) 1 A 2
    H H27D 0.4145 0.5521 0.1466 0.133 Uiso calc PR 0.495(14) 1 A 2
    H H27E 0.3400 0.5517 0.0662 0.133 Uiso calc PR 0.495(14) 1 A 2
    H H27F 0.3720 0.4840 0.1444 0.133 Uiso calc PR 0.495(14) 1 A 2
    C C28 0.32341(12) 0.00442(12) 0.5058(4) 0.0188(5) Uani d . 1 1 . .
    H H28A 0.3460 -0.0389 0.4914 0.023 Uiso calc R 1 1 . .
    H H28B 0.2884 0.0006 0.5990 0.023 Uiso calc R 1 1 . .
    H H28C 0.3561 0.0384 0.5433 0.023 Uiso calc R 1 1 . .
    C C29 0.23313(13) -0.02388(12) 0.2882(4) 0.0212(5) Uani d . 1 1 . .
    H H29A 0.2497 -0.0701 0.2956 0.025 Uiso calc R 1 1 . .
    H H29B 0.2146 -0.0157 0.1666 0.025 Uiso calc R 1 1 . .
    H H29C 0.1981 -0.0170 0.3800 0.025 Uiso calc R 1 1 . .
    C C30 0.29122(12) 0.32099(12) 0.4601(4) 0.0188(5) Uani d . 1 1 . .
    H H30A 0.3048 0.3675 0.4376 0.023 Uiso calc R 1 1 . .
    H H30B 0.3213 0.2906 0.3945 0.023 Uiso calc R 1 1 . .
    H H30C 0.2936 0.3115 0.5909 0.023 Uiso calc R 1 1 . .
    O O1W 0.0000 0.5000 0.4726(4) 0.0189(5) Uani d S 1 2 . .
    H H1W1 0.0159 0.5297 0.5419 0.023 Uiso d R 1 1 . .
    O O2W 0.0000 0.5000 0.9617(4) 0.0187(5) Uani d S 1 2 . .
    H H1W2 0.0278 0.4839 1.0342 0.022 Uiso d R 1 1 . .
    O O3W 0.967(2) 0.016(2) 0.858(7) 0.069(12) Uiso d P 0.07 1 . .
    H H1W3 0.9518 0.0223 0.9645 0.083 Uiso d PR 0.07 1 . .
    H H2W3 1.0084 0.0055 0.8469 0.083 Uiso d PR 0.07 1 . .
loop_
    _atom_site_aniso_label
    _atom_site_aniso_U_11
    _atom_site_aniso_U_22
    _atom_site_aniso_U_33
    _atom_site_aniso_U_12
    _atom_site_aniso_U_13
    _atom_site_aniso_U_23
    O1 0.0211(8) 0.0185(8) 0.0188(9) 0.0018(6) -0.0003(7) -0.0031(7)
    O2 0.0176(8) 0.0214(8) 0.0215(10) 0.0016(6) -0.0002(7) -0.0016(8)
    C1 0.0201(10) 0.0153(9) 0.0119(11) 0.0026(8) 0.0011(9) 0.0000(9)
    C2 0.0245(11) 0.0172(10) 0.0108(11) 0.0040(8) 0.0002(9) -0.0032(9)
    C3 0.0209(10) 0.0133(9) 0.0139(11) 0.0034(8) -0.0001(9) -0.0017(8)
    C4 0.0196(10) 0.0134(9) 0.0136(11) 0.0006(8) 0.0001(9) -0.0001(9)
    C5 0.0160(10) 0.0150(9) 0.0089(10) 0.0004(7) -0.0002(8) -0.0010(8)
    C6 0.0202(10) 0.0152(9) 0.0139(12) 0.0008(8) 0.0035(9) 0.0002(9)
    C7 0.0219(10) 0.0170(10) 0.0103(10) 0.0013(8) 0.0028(9) 0.0012(9)
    C8 0.0143(9) 0.0163(10) 0.0098(10) 0.0021(7) 0.0006(8) 0.0009(8)
    C9 0.0155(9) 0.0135(9) 0.0106(11) 0.0013(7) -0.0004(8) -0.0006(8)
    C10 0.0157(10) 0.0145(9) 0.0109(11) 0.0007(7) 0.0000(8) -0.0009(8)
    C11 0.0220(10) 0.0162(10) 0.0109(11) 0.0038(8) 0.0015(9) 0.0000(9)
    C12 0.0210(11) 0.0164(10) 0.0127(11) 0.0025(8) 0.0024(9) 0.0022(9)
    C13 0.0168(9) 0.0146(9) 0.0112(11) 0.0022(7) -0.0013(9) -0.0018(9)
    C14 0.0166(10) 0.0139(9) 0.0101(10) 0.0032(8) -0.0011(8) -0.0015(8)
    C15 0.0244(11) 0.0179(10) 0.0133(11) 0.0044(8) 0.0029(9) -0.0017(9)
    C16 0.0264(11) 0.0153(10) 0.0131(11) 0.0045(8) -0.0025(10) -0.0025(9)
    C17 0.0181(10) 0.0135(9) 0.0151(11) 0.0013(7) -0.0005(9) -0.0029(9)
    C18 0.0156(10) 0.0197(10) 0.0197(12) -0.0001(8) 0.0013(9) -0.0025(10)
    C19 0.0183(10) 0.0205(10) 0.0167(12) -0.0009(8) -0.0063(9) -0.0021(9)
    C20 0.0185(10) 0.0153(10) 0.0161(12) 0.0019(8) 0.0001(9) 0.0010(9)
    C21 0.0266(12) 0.0228(11) 0.0157(12) 0.0060(9) 0.0029(10) 0.0043(10)
    C22 0.0238(11) 0.0149(10) 0.0272(15) 0.0023(8) 0.0022(10) 0.0007(10)
    C23 0.0309(14) 0.0176(11) 0.073(3) -0.0046(9) 0.0144(16) -0.0107(14)
    C24 0.0309(14) 0.0176(11) 0.073(3) -0.0046(9) 0.0144(16) -0.0107(14)
    C25 0.024(4) 0.047(4) 0.090(9) -0.003(3) -0.013(5) -0.006(5)
    C26 0.040(4) 0.102(6) 0.108(9) 0.019(4) -0.029(4) -0.032(6)
    C27 0.040(4) 0.102(6) 0.108(9) 0.019(4) -0.029(4) -0.032(6)
    C24A 0.021(3) 0.022(3) 0.081(8) -0.006(2) -0.006(4) -0.007(4)
    C25A 0.017(4) 0.036(4) 0.166(17) -0.003(3) 0.001(6) 0.007(7)
    C26A 0.035(4) 0.091(6) 0.207(18) -0.008(3) -0.016(6) 0.018(8)
    C27A 0.035(4) 0.091(6) 0.207(18) -0.008(3) -0.016(6) 0.018(8)
    C28 0.0238(11) 0.0178(10) 0.0149(11) 0.0024(8) 0.0000(10) 0.0012(9)
    C29 0.0261(12) 0.0150(10) 0.0224(13) -0.0030(9) -0.0012(10) -0.0004(10)
    C30 0.0198(10) 0.0167(10) 0.0197(12) 0.0005(8) -0.0056(10) -0.0016(9)
    O1W 0.0233(12) 0.0190(11) 0.0145(12) -0.0064(9) 0.000 0.000
    O2W 0.0190(11) 0.0212(11) 0.0158(12) 0.0021(9) 0.000 0.000
_geom_special_details
;
 All esds (except the esd in the dihedral angle between two l.s. planes)
 are estimated using the full covariance matrix.  The cell esds are taken
 into account individually in the estimation of esds in distances, angles
 and torsion angles; correlations between esds in cell parameters are only
 used when they are defined by crystal symmetry.  An approximate (isotropic)
 treatment of cell esds is used for estimating esds involving l.s. planes.
;
loop_
    _geom_bond_atom_site_label_1
    _geom_bond_atom_site_label_2
    _geom_bond_site_symmetry_2
    _geom_bond_distance
    _geom_bond_publ_flag
    O1 C3 . 1.446(3) ?
    O1 H1O1 . 0.8400 ?
    O2 C20 . 1.446(3) ?
    O2 H1O2 . 0.8400 ?
    C1 C2 . 1.535(3) ?
    C1 C10 . 1.547(3) ?
    C1 H1A . 0.9900 ?
    C1 H1B . 0.9900 ?
    C2 C3 . 1.522(3) ?
    C2 H2A . 0.9900 ?
    C2 H2B . 0.9900 ?
    C3 C4 . 1.539(3) ?
    C3 H3A . 1.0000 ?
    C4 C28 . 1.538(4) ?
    C4 C29 . 1.544(3) ?
    C4 C5 . 1.557(3) ?
    C5 C6 . 1.538(3) ?
    C5 C10 . 1.565(3) ?
    C5 H5A . 1.0000 ?
    C6 C7 . 1.535(3) ?
    C6 H6A . 0.9900 ?
    C6 H6B . 0.9900 ?
    C7 C8 . 1.546(3) ?
    C7 H7A . 0.9900 ?
    C7 H7B . 0.9900 ?
    C8 C18 . 1.547(3) ?
    C8 C9 . 1.566(3) ?
    C8 C14 . 1.577(3) ?
    C9 C11 . 1.539(3) ?
    C9 C10 . 1.577(3) ?
    C9 H9A . 1.0000 ?
    C10 C19 . 1.546(3) ?
    C11 C12 . 1.542(3) ?
    C11 H11A . 0.9900 ?
    C11 H11B . 0.9900 ?
    C12 C13 . 1.528(3) ?
    C12 H12A . 0.9900 ?
    C12 H12B . 0.9900 ?
    C13 C17 . 1.550(3) ?
    C13 C14 . 1.551(3) ?
    C13 H13A . 1.0000 ?
    C14 C15 . 1.540(3) ?
    C14 C30 . 1.552(3) ?
    C15 C16 . 1.547(3) ?
    C15 H15A . 0.9900 ?
    C15 H15B . 0.9900 ?
    C16 C17 . 1.566(4) ?
    C16 H16A . 0.9900 ?
    C16 H16B . 0.9900 ?
    C17 C20 . 1.542(3) ?
    C17 H17A . 1.0000 ?
    C18 H18A . 0.9800 ?
    C18 H18B . 0.9800 ?
    C18 H18C . 0.9800 ?
    C19 H19A . 0.9800 ?
    C19 H19B . 0.9800 ?
    C19 H19C . 0.9800 ?
    C20 C21 . 1.531(4) ?
    C20 C22 . 1.545(3) ?
    C21 H21A . 0.9800 ?
    C21 H21B . 0.9800 ?
    C21 H21C . 0.9800 ?
    C22 C23 . 1.530(4) ?
    C22 H22A . 0.9900 ?
    C22 H22B . 0.9900 ?
    C23 C24A . 1.354(11) ?
    C23 C24 . 1.650(13) ?
    C23 H23A . 0.9900 ?
    C23 H23B . 0.9900 ?
    C23 H23C . 0.9900 ?
    C23 H23D . 0.9899 ?
    C24 C25 . 1.335(13) ?
    C24 H24A . 0.9500 ?
    C25 C27 . 1.496(19) ?
    C25 C26 . 1.516(19) ?
    C26 H26A . 0.9800 ?
    C26 H26B . 0.9800 ?
    C26 H26C . 0.9800 ?
    C27 H27A . 0.9800 ?
    C27 H27B . 0.9800 ?
    C27 H27C . 0.9800 ?
    C24A C25A . 1.309(12) ?
    C24A H24B . 0.9500 ?
    C25A C26A . 1.50(3) ?
    C25A C27A . 1.58(3) ?
    C26A H26D . 0.9800 ?
    C26A H26E . 0.9800 ?
    C26A H26F . 0.9800 ?
    C27A H27D . 0.9800 ?
    C27A H27E . 0.9800 ?
    C27A H27F . 0.9800 ?
    C28 H28A . 0.9800 ?
    C28 H28B . 0.9800 ?
    C28 H28C . 0.9800 ?
    C29 H29A . 0.9800 ?
    C29 H29B . 0.9800 ?
    C29 H29C . 0.9800 ?
    C30 H30A . 0.9800 ?
    C30 H30B . 0.9800 ?
    C30 H30C . 0.9800 ?
    O1W H1W1 . 0.8422 ?
    O2W H1W2 . 0.8324 ?
    O3W O3W 2_755 1.45(9) ?
    O3W H1W3 . 0.8496 ?
    O3W H2W3 . 0.8504 ?
loop_
    _geom_angle_atom_site_label_1
    _geom_angle_atom_site_label_2
    _geom_angle_atom_site_label_3
    _geom_angle_site_symmetry_1
    _geom_angle_site_symmetry_3
    _geom_angle
    _geom_angle_publ_flag
    C3 O1 H1O1 . . 109.4 ?
    C20 O2 H1O2 . . 109.3 ?
    C2 C1 C10 . . 113.14(19) ?
    C2 C1 H1A . . 109.0 ?
    C10 C1 H1A . . 109.0 ?
    C2 C1 H1B . . 109.0 ?
    C10 C1 H1B . . 109.0 ?
    H1A C1 H1B . . 107.8 ?
    C3 C2 C1 . . 111.4(2) ?
    C3 C2 H2A . . 109.3 ?
    C1 C2 H2A . . 109.3 ?
    C3 C2 H2B . . 109.3 ?
    C1 C2 H2B . . 109.3 ?
    H2A C2 H2B . . 108.0 ?
    O1 C3 C2 . . 106.76(19) ?
    O1 C3 C4 . . 111.5(2) ?
    C2 C3 C4 . . 113.01(19) ?
    O1 C3 H3A . . 108.5 ?
    C2 C3 H3A . . 108.5 ?
    C4 C3 H3A . . 108.5 ?
    C28 C4 C3 . . 108.07(19) ?
    C28 C4 C29 . . 106.7(2) ?
    C3 C4 C29 . . 109.2(2) ?
    C28 C4 C5 . . 109.61(19) ?
    C3 C4 C5 . . 108.92(18) ?
    C29 C4 C5 . . 114.21(19) ?
    C6 C5 C4 . . 113.93(19) ?
    C6 C5 C10 . . 110.83(18) ?
    C4 C5 C10 . . 116.96(19) ?
    C6 C5 H5A . . 104.5 ?
    C4 C5 H5A . . 104.5 ?
    C10 C5 H5A . . 104.5 ?
    C7 C6 C5 . . 109.98(19) ?
    C7 C6 H6A . . 109.7 ?
    C5 C6 H6A . . 109.7 ?
    C7 C6 H6B . . 109.7 ?
    C5 C6 H6B . . 109.7 ?
    H6A C6 H6B . . 108.2 ?
    C6 C7 C8 . . 113.7(2) ?
    C6 C7 H7A . . 108.8 ?
    C8 C7 H7A . . 108.8 ?
    C6 C7 H7B . . 108.8 ?
    C8 C7 H7B . . 108.8 ?
    H7A C7 H7B . . 107.7 ?
    C7 C8 C18 . . 107.26(19) ?
    C7 C8 C9 . . 109.42(17) ?
    C18 C8 C9 . . 112.0(2) ?
    C7 C8 C14 . . 110.1(2) ?
    C18 C8 C14 . . 110.48(18) ?
    C9 C8 C14 . . 107.62(18) ?
    C11 C9 C8 . . 111.60(17) ?
    C11 C9 C10 . . 114.9(2) ?
    C8 C9 C10 . . 115.88(18) ?
    C11 C9 H9A . . 104.3 ?
    C8 C9 H9A . . 104.3 ?
    C10 C9 H9A . . 104.3 ?
    C19 C10 C1 . . 107.6(2) ?
    C19 C10 C5 . . 115.41(19) ?
    C1 C10 C5 . . 107.65(18) ?
    C19 C10 C9 . . 112.78(18) ?
    C1 C10 C9 . . 107.94(18) ?
    C5 C10 C9 . . 105.14(19) ?
    C9 C11 C12 . . 112.6(2) ?
    C9 C11 H11A . . 109.1 ?
    C12 C11 H11A . . 109.1 ?
    C9 C11 H11B . . 109.1 ?
    C12 C11 H11B . . 109.1 ?
    H11A C11 H11B . . 107.8 ?
    C13 C12 C11 . . 109.10(19) ?
    C13 C12 H12A . . 109.9 ?
    C11 C12 H12A . . 109.9 ?
    C13 C12 H12B . . 109.9 ?
    C11 C12 H12B . . 109.9 ?
    H12A C12 H12B . . 108.3 ?
    C12 C13 C17 . . 120.0(2) ?
    C12 C13 C14 . . 110.19(18) ?
    C17 C13 C14 . . 104.92(19) ?
    C12 C13 H13A . . 107.0 ?
    C17 C13 H13A . . 107.0 ?
    C14 C13 H13A . . 107.0 ?
    C15 C14 C13 . . 100.11(17) ?
    C15 C14 C30 . . 106.2(2) ?
    C13 C14 C30 . . 110.8(2) ?
    C15 C14 C8 . . 116.91(19) ?
    C13 C14 C8 . . 109.86(19) ?
    C30 C14 C8 . . 112.24(17) ?
    C14 C15 C16 . . 103.5(2) ?
    C14 C15 H15A . . 111.1 ?
    C16 C15 H15A . . 111.1 ?
    C14 C15 H15B . . 111.1 ?
    C16 C15 H15B . . 111.1 ?
    H15A C15 H15B . . 109.0 ?
    C15 C16 C17 . . 105.70(19) ?
    C15 C16 H16A . . 110.6 ?
    C17 C16 H16A . . 110.6 ?
    C15 C16 H16B . . 110.6 ?
    C17 C16 H16B . . 110.6 ?
    H16A C16 H16B . . 108.7 ?
    C20 C17 C13 . . 115.2(2) ?
    C20 C17 C16 . . 112.63(19) ?
    C13 C17 C16 . . 104.30(19) ?
    C20 C17 H17A . . 108.2 ?
    C13 C17 H17A . . 108.2 ?
    C16 C17 H17A . . 108.2 ?
    C8 C18 H18A . . 109.5 ?
    C8 C18 H18B . . 109.5 ?
    H18A C18 H18B . . 109.5 ?
    C8 C18 H18C . . 109.5 ?
    H18A C18 H18C . . 109.5 ?
    H18B C18 H18C . . 109.5 ?
    C10 C19 H19A . . 109.5 ?
    C10 C19 H19B . . 109.5 ?
    H19A C19 H19B . . 109.5 ?
    C10 C19 H19C . . 109.5 ?
    H19A C19 H19C . . 109.5 ?
    H19B C19 H19C . . 109.5 ?
    O2 C20 C21 . . 106.5(2) ?
    O2 C20 C17 . . 108.10(19) ?
    C21 C20 C17 . . 112.1(2) ?
    O2 C20 C22 . . 107.25(18) ?
    C21 C20 C22 . . 110.4(2) ?
    C17 C20 C22 . . 112.2(2) ?
    C20 C21 H21A . . 109.5 ?
    C20 C21 H21B . . 109.5 ?
    H21A C21 H21B . . 109.5 ?
    C20 C21 H21C . . 109.5 ?
    H21A C21 H21C . . 109.5 ?
    H21B C21 H21C . . 109.5 ?
    C23 C22 C20 . . 116.9(2) ?
    C23 C22 H22A . . 108.1 ?
    C20 C22 H22A . . 108.1 ?
    C23 C22 H22B . . 108.1 ?
    C20 C22 H22B . . 108.1 ?
    H22A C22 H22B . . 107.3 ?
    C24A C23 C22 . . 122.9(5) ?
    C22 C23 C24 . . 106.7(4) ?
    C24A C23 H23A . . 110.4 ?
    C22 C23 H23A . . 110.4 ?
    C24 C23 H23A . . 110.4 ?
    C24A C23 H23B . . 92.3 ?
    C22 C23 H23B . . 110.4 ?
    C24 C23 H23B . . 110.4 ?
    H23A C23 H23B . . 108.6 ?
    C24A C23 H23C . . 108.3 ?
    C22 C23 H23C . . 106.4 ?
    C24 C23 H23C . . 127.4 ?
    H23A C23 H23C . . 94.6 ?
    C24A C23 H23D . . 105.4 ?
    C22 C23 H23D . . 106.4 ?
    C24 C23 H23D . . 101.8 ?
    H23B C23 H23D . . 120.1 ?
    H23C C23 H23D . . 106.5 ?
    C25 C24 C23 . . 127.9(9) ?
    C25 C24 H24A . . 116.1 ?
    C23 C24 H24A . . 116.1 ?
    C24 C25 C27 . . 122.6(12) ?
    C24 C25 C26 . . 121.3(12) ?
    C27 C25 C26 . . 116.1(8) ?
    C25A C24A C23 . . 129.1(13) ?
    C25A C24A H24B . . 115.5 ?
    C23 C24A H24B . . 115.5 ?
    C24A C25A C26A . . 122.3(17) ?
    C24A C25A C27A . . 121.4(14) ?
    C26A C25A C27A . . 116.1(11) ?
    C25A C26A H26D . . 109.5 ?
    C25A C26A H26E . . 109.5 ?
    H26D C26A H26E . . 109.5 ?
    C25A C26A H26F . . 109.5 ?
    H26D C26A H26F . . 109.5 ?
    H26E C26A H26F . . 109.5 ?
    C25A C27A H27D . . 109.5 ?
    C25A C27A H27E . . 109.5 ?
    H27D C27A H27E . . 109.5 ?
    C25A C27A H27F . . 109.5 ?
    H27D C27A H27F . . 109.5 ?
    H27E C27A H27F . . 109.5 ?
    C4 C28 H28A . . 109.5 ?
    C4 C28 H28B . . 109.5 ?
    H28A C28 H28B . . 109.5 ?
    C4 C28 H28C . . 109.5 ?
    H28A C28 H28C . . 109.5 ?
    H28B C28 H28C . . 109.5 ?
    C4 C29 H29A . . 109.5 ?
    C4 C29 H29B . . 109.5 ?
    H29A C29 H29B . . 109.5 ?
    C4 C29 H29C . . 109.5 ?
    H29A C29 H29C . . 109.5 ?
    H29B C29 H29C . . 109.5 ?
    C14 C30 H30A . . 109.5 ?
    C14 C30 H30B . . 109.5 ?
    H30A C30 H30B . . 109.5 ?
    C14 C30 H30C . . 109.5 ?
    H30A C30 H30C . . 109.5 ?
    H30B C30 H30C . . 109.5 ?
    O3W O3W H1W3 2_755 . 113.1 ?
    H1W3 O3W H2W3 . . 118.4 ?
loop_
    _geom_torsion_atom_site_label_1
    _geom_torsion_atom_site_label_2
    _geom_torsion_atom_site_label_3
    _geom_torsion_atom_site_label_4
    _geom_torsion_site_symmetry_1
    _geom_torsion_site_symmetry_2
    _geom_torsion_site_symmetry_3
    _geom_torsion_site_symmetry_4
    _geom_torsion
    _geom_torsion_publ_flag
    C10 C1 C2 C3 . . . . -57.8(3) ?
    C1 C2 C3 O1 . . . . -66.0(2) ?
    C1 C2 C3 C4 . . . . 56.9(3) ?
    O1 C3 C4 C28 . . . . -50.8(2) ?
    C2 C3 C4 C28 . . . . -171.06(19) ?
    O1 C3 C4 C29 . . . . -166.47(19) ?
    C2 C3 C4 C29 . . . . 73.3(2) ?
    O1 C3 C4 C5 . . . . 68.2(2) ?
    C2 C3 C4 C5 . . . . -52.0(3) ?
    C28 C4 C5 C6 . . . . -59.4(3) ?
    C3 C4 C5 C6 . . . . -177.4(2) ?
    C29 C4 C5 C6 . . . . 60.3(3) ?
    C28 C4 C5 C10 . . . . 169.14(19) ?
    C3 C4 C5 C10 . . . . 51.1(3) ?
    C29 C4 C5 C10 . . . . -71.2(3) ?
    C4 C5 C6 C7 . . . . 162.2(2) ?
    C10 C5 C6 C7 . . . . -63.4(2) ?
    C5 C6 C7 C8 . . . . 56.5(3) ?
    C6 C7 C8 C18 . . . . 72.7(2) ?
    C6 C7 C8 C9 . . . . -49.0(3) ?
    C6 C7 C8 C14 . . . . -167.05(18) ?
    C7 C8 C9 C11 . . . . -175.21(18) ?
    C18 C8 C9 C11 . . . . 66.0(2) ?
    C14 C8 C9 C11 . . . . -55.6(2) ?
    C7 C8 C9 C10 . . . . 50.8(3) ?
    C18 C8 C9 C10 . . . . -68.0(2) ?
    C14 C8 C9 C10 . . . . 170.35(18) ?
    C2 C1 C10 C19 . . . . -72.2(2) ?
    C2 C1 C10 C5 . . . . 52.7(2) ?
    C2 C1 C10 C9 . . . . 165.77(19) ?
    C6 C5 C10 C19 . . . . -63.9(3) ?
    C4 C5 C10 C19 . . . . 69.0(3) ?
    C6 C5 C10 C1 . . . . 175.91(17) ?
    C4 C5 C10 C1 . . . . -51.2(2) ?
    C6 C5 C10 C9 . . . . 61.0(2) ?
    C4 C5 C10 C9 . . . . -166.10(18) ?
    C11 C9 C10 C19 . . . . -62.2(3) ?
    C8 C9 C10 C19 . . . . 70.3(3) ?
    C11 C9 C10 C1 . . . . 56.5(2) ?
    C8 C9 C10 C1 . . . . -170.92(19) ?
    C11 C9 C10 C5 . . . . 171.24(18) ?
    C8 C9 C10 C5 . . . . -56.2(2) ?
    C8 C9 C11 C12 . . . . 55.7(3) ?
    C10 C9 C11 C12 . . . . -169.78(18) ?
    C9 C11 C12 C13 . . . . -56.3(3) ?
    C11 C12 C13 C17 . . . . -178.5(2) ?
    C11 C12 C13 C14 . . . . 59.5(2) ?
    C12 C13 C14 C15 . . . . 173.65(18) ?
    C17 C13 C14 C15 . . . . 43.1(2) ?
    C12 C13 C14 C30 . . . . 61.8(2) ?
    C17 C13 C14 C30 . . . . -68.7(2) ?
    C12 C13 C14 C8 . . . . -62.8(2) ?
    C17 C13 C14 C8 . . . . 166.71(17) ?
    C7 C8 C14 C15 . . . . -68.6(2) ?
    C18 C8 C14 C15 . . . . 49.7(3) ?
    C9 C8 C14 C15 . . . . 172.24(19) ?
    C7 C8 C14 C13 . . . . 178.30(18) ?
    C18 C8 C14 C13 . . . . -63.4(2) ?
    C9 C8 C14 C13 . . . . 59.1(2) ?
    C7 C8 C14 C30 . . . . 54.5(3) ?
    C18 C8 C14 C30 . . . . 172.8(2) ?
    C9 C8 C14 C30 . . . . -64.6(3) ?
    C13 C14 C15 C16 . . . . -44.8(2) ?
    C30 C14 C15 C16 . . . . 70.5(2) ?
    C8 C14 C15 C16 . . . . -163.3(2) ?
    C14 C15 C16 C17 . . . . 30.3(2) ?
    C12 C13 C17 C20 . . . . 86.8(3) ?
    C14 C13 C17 C20 . . . . -148.6(2) ?
    C12 C13 C17 C16 . . . . -149.2(2) ?
    C14 C13 C17 C16 . . . . -24.7(2) ?
    C15 C16 C17 C20 . . . . 122.2(2) ?
    C15 C16 C17 C13 . . . . -3.4(2) ?
    C13 C17 C20 O2 . . . . 62.8(3) ?
    C16 C17 C20 O2 . . . . -56.7(2) ?
    C13 C17 C20 C21 . . . . -54.3(3) ?
    C16 C17 C20 C21 . . . . -173.8(2) ?
    C13 C17 C20 C22 . . . . -179.2(2) ?
    C16 C17 C20 C22 . . . . 61.4(3) ?
    O2 C20 C22 C23 . . . . 177.3(3) ?
    C21 C20 C22 C23 . . . . -67.0(3) ?
    C17 C20 C22 C23 . . . . 58.8(3) ?
    C20 C22 C23 C24A . . . . -80.0(6) ?
    C20 C22 C23 C24 . . . . -93.2(4) ?
    C24A C23 C24 C25 . . . . -12.1(11) ?
    C22 C23 C24 C25 . . . . 134.1(8) ?
    C23 C24 C25 C27 . . . . -0.7(15) ?
    C23 C24 C25 C26 . . . . -179.4(9) ?
    C22 C23 C24A C25A . . . . 125.3(8) ?
    C24 C23 C24A C25A . . . . 165(2) ?
    C23 C24A C25A C26A . . . . -177.2(9) ?
    C23 C24A C25A C27A . . . . -2.7(14) ?
loop_
    _geom_hbond_atom_site_label_D
    _geom_hbond_atom_site_label_H
    _geom_hbond_atom_site_label_A
    _geom_hbond_site_symmetry_A
    _geom_hbond_distance_DH
    _geom_hbond_distance_HA
    _geom_hbond_distance_DA
    _geom_hbond_angle_DHA
    _geom_hbond_publ_flag
    O2 H1O2 O1W 1_555 0.84 2.02 2.816(3) 157 y
    O1W H1W1 O1 4_565 0.84 1.94 2.783(3) 175 y
    O2W H1W2 O2 1_556 0.83 1.89 2.718(3) 177 y
_iucr_refine_instructions_details
;
TITL mo_unang1_0m in P4(2) (100K)
CELL 0.71073  19.9481  19.9481   7.3410  90.000  90.000  90.000
ZERR    4.00   0.0013   0.0013   0.0007   0.000   0.000   0.000
LATT -1
SYMM -X, -Y, Z
SYMM -Y, X, 0.5+Z
SYMM Y, -X, 0.5+Z
SFAC C H O
UNIT 120 216.60 12.30
TEMP -173.000
SIZE 0.099 0.108 0.393
L.S. 10
BOND $H
FMAP 2 3 60
EADP C23 C24
EADP C26 C27
EADP C26A C27A
OMIT 2   3   0
OMIT 1   2   0
OMIT 1   5   0
OMIT -1   2   0
OMIT -4   5   0
OMIT -2   5   0
OMIT 0   3   0
OMIT -2   7   0
OMIT -2   8  -1
OMIT 2   5   0
OMIT -4 60
MERG 4
ACTA
CONF
PLAN 20
WGHT    0.101400    0.414100
FVAR       0.62909   0.50486
O1    3    0.406853    0.049336    0.221032    11.00000    0.02110    0.01849 =
         0.01875   -0.00307   -0.00026    0.00182
AFIX   3
H1O1  2    0.398842    0.088276    0.258732    11.00000   -1.20000
AFIX   0
O2    3    0.090024    0.452124    0.207263    11.00000    0.01762    0.02143 =
         0.02148   -0.00161   -0.00022    0.00159
AFIX   3
H1O2  2    0.073054    0.472084    0.296853    11.00000   -1.20000
AFIX   0
C1    1    0.304791    0.120438    0.008204    11.00000    0.02011    0.01527 =
         0.01192    0.00000    0.00114    0.00260
AFIX  23
H1A   2    0.290143    0.137308   -0.112216    11.00000   -1.20000
H1B   2    0.345445    0.145695    0.043882    11.00000   -1.20000
AFIX   0
C2    1    0.322660    0.045839   -0.008945    11.00000    0.02452    0.01724 =
         0.01076   -0.00323    0.00021    0.00400
AFIX  23
H2A   2    0.283176    0.020828   -0.054291    11.00000   -1.20000
H2B   2    0.359299    0.040445   -0.098722    11.00000   -1.20000
AFIX   0
C3    1    0.344562    0.016702    0.173149    11.00000    0.02088    0.01333 =
         0.01387   -0.00170   -0.00015    0.00336
AFIX  13
H3A   2    0.353448   -0.032255    0.156559    11.00000   -1.20000
AFIX   0
C4    1    0.291520    0.025205    0.323600    11.00000    0.01958    0.01336 =
         0.01364   -0.00007    0.00007    0.00064
C5    1    0.270164    0.100182    0.332509    11.00000    0.01598    0.01502 =
         0.00892   -0.00096   -0.00015    0.00039
AFIX  13
H5A   2    0.311783    0.124534    0.369746    11.00000   -1.20000
AFIX   0
C6    1    0.219327    0.115810    0.484188    11.00000    0.02019    0.01519 =
         0.01393    0.00018    0.00349    0.00081
AFIX  23
H6A   2    0.174140    0.100661    0.446573    11.00000   -1.20000
H6B   2    0.231860    0.091360    0.596496    11.00000   -1.20000
AFIX   0
C7    1    0.218113    0.191440    0.522285    11.00000    0.02190    0.01698 =
         0.01025    0.00125    0.00285    0.00132
AFIX  23
H7A   2    0.262262    0.205078    0.571495    11.00000   -1.20000
H7B   2    0.184007    0.200721    0.616951    11.00000   -1.20000
AFIX   0
C8    1    0.202353    0.234475    0.352399    11.00000    0.01432    0.01625 =
         0.00983    0.00088    0.00055    0.00210
C9    1    0.248077    0.211673    0.190505    11.00000    0.01550    0.01352 =
         0.01062   -0.00056   -0.00036    0.00132
AFIX  13
H9A   2    0.294649    0.221658    0.232988    11.00000   -1.20000
AFIX   0
C10   1    0.248823    0.134072    0.149208    11.00000    0.01568    0.01446 =
         0.01088   -0.00087    0.00004    0.00069
C11   1    0.238696    0.256783    0.022393    11.00000    0.02204    0.01621 =
         0.01092    0.00000    0.00151    0.00380
AFIX  23
H11A  2    0.192536    0.251147   -0.024712    11.00000   -1.20000
H11B  2    0.270152    0.242305   -0.074213    11.00000   -1.20000
AFIX   0
C12   1    0.250873    0.331507    0.064821    11.00000    0.02097    0.01642 =
         0.01272    0.00224    0.00237    0.00251
AFIX  23
H12A  2    0.298189    0.338470    0.100838    11.00000   -1.20000
H12B  2    0.241834    0.358866   -0.044980    11.00000   -1.20000
AFIX   0
C13   1    0.204438    0.353096    0.219632    11.00000    0.01677    0.01461 =
         0.01118   -0.00184   -0.00127    0.00220
AFIX  13
H13A  2    0.157584    0.342861    0.179978    11.00000   -1.20000
AFIX   0
C14   1    0.218291    0.310482    0.392243    11.00000    0.01657    0.01394 =
         0.01014   -0.00150   -0.00111    0.00316
C15   1    0.172694    0.346577    0.530128    11.00000    0.02438    0.01788 =
         0.01331   -0.00168    0.00289    0.00440
AFIX  23
H15A  2    0.184523    0.334179    0.656693    11.00000   -1.20000
H15B  2    0.124947    0.335675    0.508327    11.00000   -1.20000
AFIX   0
C16   1    0.186745    0.421681    0.494057    11.00000    0.02639    0.01533 =
         0.01310   -0.00249   -0.00254    0.00449
AFIX  23
H16A  2    0.224453    0.437614    0.570302    11.00000   -1.20000
H16B  2    0.146608    0.449024    0.521819    11.00000   -1.20000
AFIX   0
C17   1    0.204949    0.426749    0.287034    11.00000    0.01809    0.01347 =
         0.01513   -0.00290   -0.00049    0.00128
AFIX  13
H17A  2    0.251810    0.444161    0.276884    11.00000   -1.20000
AFIX   0
C18   1    0.127040    0.225137    0.308978    11.00000    0.01559    0.01973 =
         0.01970   -0.00246    0.00129   -0.00005
AFIX 137
H18A  2    0.100190    0.251153    0.395582    11.00000   -1.20000
H18B  2    0.115293    0.177577    0.318984    11.00000   -1.20000
H18C  2    0.117931    0.240766    0.184861    11.00000   -1.20000
AFIX   0
C19   1    0.182122    0.108783    0.066944    11.00000    0.01829    0.02052 =
         0.01667   -0.00212   -0.00628   -0.00092
AFIX 137
H19A  2    0.190885    0.069948   -0.011277    11.00000   -1.20000
H19B  2    0.161601    0.144606   -0.005415    11.00000   -1.20000
H19C  2    0.151594    0.095762    0.165370    11.00000   -1.20000
AFIX   0
C20   1    0.158266    0.474765    0.182114    11.00000    0.01846    0.01531 =
         0.01608    0.00096    0.00005    0.00187
C21   1    0.171616    0.473473   -0.023277    11.00000    0.02665    0.02284 =
         0.01566    0.00435    0.00286    0.00599
AFIX 137
H21A  2    0.157835    0.430024   -0.073068    11.00000   -1.20000
H21B  2    0.219561    0.480274   -0.045775    11.00000   -1.20000
H21C  2    0.145995    0.509295   -0.082431    11.00000   -1.20000
AFIX   0
C22   1    0.162247    0.547294    0.255209    11.00000    0.02377    0.01488 =
         0.02717    0.00067    0.00215    0.00226
AFIX  23
H22A  2    0.130757    0.575223    0.183762    11.00000   -1.20000
H22B  2    0.146201    0.547207    0.382825    11.00000   -1.20000
AFIX   0
C23   1    0.231061    0.581104    0.250923    11.00000    0.03091    0.01759 =
         0.07314   -0.01075    0.01439   -0.00464
AFIX  23
PART   1
H23A  2    0.226194    0.629827    0.228964    21.00000   -1.20000
H23B  2    0.258988    0.561770    0.152597    21.00000   -1.20000
PART   2
H23C  2    0.250321    0.571525    0.129383   -21.00000   -1.20000
H23D  2    0.222701    0.629993    0.255223   -21.00000   -1.20000
AFIX   0
PART   1
C24   1    0.265997    0.567482    0.451336    21.00000    0.03091    0.01759 =
         0.07314   -0.01075    0.01439   -0.00464
AFIX  43
H24A  2    0.238216    0.574816    0.554539    21.00000   -1.20000
AFIX   0
C25   1    0.328535    0.547416    0.486035    21.00000    0.02405    0.04667 =
         0.08978   -0.00598   -0.01316   -0.00342
C26   1    0.352745    0.536580    0.679538    21.00000    0.03968    0.10204 =
         0.10787   -0.03216   -0.02906    0.01928
AFIX 137
H26A  2    0.317624    0.550282    0.765136    21.00000   -1.20000
H26B  2    0.393142    0.563420    0.700802    21.00000   -1.20000
H26C  2    0.363121    0.489032    0.697776    21.00000   -1.20000
AFIX   0
C27   1    0.378242    0.532995    0.338533    21.00000    0.03968    0.10204 =
         0.10787   -0.03216   -0.02906    0.01928
AFIX 137
H27A  2    0.369247    0.488624    0.286700    21.00000   -1.20000
H27B  2    0.423653    0.533871    0.389413    21.00000   -1.20000
H27C  2    0.374384    0.567043    0.242869    21.00000   -1.20000
AFIX   0
PART   2
C24A  1    0.278862    0.569521    0.377948   -21.00000    0.02115    0.02191 =
         0.08137   -0.00749   -0.00569   -0.00639
AFIX  43
H24B  2    0.265512    0.576674    0.500640   -21.00000   -1.20000
AFIX   0
C25A  1    0.340896    0.549848    0.355395   -21.00000    0.01745    0.03571 =
         0.16600    0.00705    0.00125   -0.00328
C26A  1    0.386693    0.536387    0.512472   -21.00000    0.03549    0.09077 =
         0.20677    0.01818   -0.01567   -0.00791
AFIX 137
H26D  2    0.360976    0.537395    0.626184   -21.00000   -1.20000
H26E  2    0.421738    0.570784    0.516501   -21.00000   -1.20000
H26F  2    0.407377    0.492160    0.497667   -21.00000   -1.20000
AFIX   0
C27A  1    0.369585    0.532781    0.159482   -21.00000    0.03549    0.09077 =
         0.20677    0.01818   -0.01567   -0.00791
AFIX 137
H27D  2    0.414528    0.552052    0.146645   -21.00000   -1.20000
H27E  2    0.339961    0.551712    0.066235   -21.00000   -1.20000
H27F  2    0.372007    0.484028    0.144423   -21.00000   -1.20000
AFIX   0
PART   0
C28   1    0.323407    0.004419    0.505842    11.00000    0.02376    0.01782 =
         0.01490    0.00118   -0.00001    0.00238
AFIX 137
H28A  2    0.345971   -0.038894    0.491377    11.00000   -1.20000
H28B  2    0.288416    0.000554    0.598958    11.00000   -1.20000
H28C  2    0.356146    0.038356    0.543290    11.00000   -1.20000
AFIX   0
C29   1    0.233133   -0.023875    0.288205    11.00000    0.02613    0.01505 =
         0.02238   -0.00041   -0.00117   -0.00296
AFIX 137
H29A  2    0.249651   -0.070063    0.295570    11.00000   -1.20000
H29B  2    0.214561   -0.015725    0.166615    11.00000   -1.20000
H29C  2    0.198117   -0.016999    0.379958    11.00000   -1.20000
AFIX   0
C30   1    0.291217    0.320992    0.460077    11.00000    0.01985    0.01672 =
         0.01969   -0.00160   -0.00559    0.00052
AFIX 137
H30A  2    0.304813    0.367474    0.437647    11.00000   -1.20000
H30B  2    0.321329    0.290590    0.394492    11.00000   -1.20000
H30C  2    0.293563    0.311549    0.590929    11.00000   -1.20000
AFIX   0
O1W   3    0.000000    0.500000    0.472581    10.50000    0.02333    0.01900 =
         0.01450    0.00000    0.00000   -0.00641
AFIX   3
H1W1  2    0.015850    0.529680    0.541890    11.00000   -1.20000
AFIX   0
O2W   3    0.000000    0.500000    0.961733    10.50000    0.01902    0.02122 =
         0.01577    0.00000    0.00000    0.00208
AFIX   3
H1W2  2    0.027780    0.483900    1.034161    11.00000   -1.20000
AFIX   0
O3W   3    0.967262    0.015951    0.858054    10.07500    0.06891
AFIX   3
H1W3  2    0.951792    0.022311    0.964485    10.07500   -1.20000
H2W3  2    1.008391    0.005521    0.846854    10.07500   -1.20000
HKLF 4 1 0 0 -1 -1 0 0 0 1 0
REM  mo_unang1_0m in P4(2) (100K)
REM R1 =  0.0582 for   3887 Fo > 4sig(Fo)  and  0.0698 for all   4543 data
REM    332 parameters refined using      1 restraints
END
WGHT      0.1014      0.4141
REM Highest difference peak  0.715,  deepest hole -0.477,  1-sigma level  0.081
Q1    1   0.9398 -0.0247  0.7128  11.00000  0.05    0.72
Q2    1   0.9977  0.0142  0.7388  11.00000  0.05    0.65
Q3    1   1.0000  0.0000  0.7151  10.50000  0.05    0.63
Q4    1   1.0000  0.0000  1.0712  10.50000  0.05    0.52
Q5    1   0.9435  0.0361  0.9559  11.00000  0.05    0.51
Q6    1   0.9650  0.0034  0.8853  11.00000  0.05    0.44
Q7    1   1.0000  0.0000  0.9024  10.50000  0.05    0.41
Q8    1   0.9990  0.0160  0.9037  11.00000  0.05    0.40
Q9    1   0.9830 -0.0026  0.9635  11.00000  0.05    0.39
Q10   1   0.3407  0.5390  0.7065  11.00000  0.05    0.32
Q11   1   0.1970  0.4262  0.3851  11.00000  0.05    0.31
Q12   1   0.3050  0.0205  0.4232  11.00000  0.05    0.30
Q13   1   0.1652  0.4764  0.0851  11.00000  0.05    0.29
Q14   1  -0.0187  0.5053  0.3771  11.00000  0.05    0.29
Q15   1   0.4376  0.0362  0.1575  11.00000  0.05    0.28
Q16   1   0.1800  0.4489  0.2231  11.00000  0.05    0.28
Q17   1   0.3349  0.0345  0.0874  11.00000  0.05    0.28
Q18   1  -0.0312  0.5175  0.4005  11.00000  0.05    0.26
Q19   1   0.3840  0.5371  0.2125  11.00000  0.05    0.26
Q20   1   0.1588  0.5141  0.2170  11.00000  0.05    0.26
;
